# Supplementary material for: Optical Methods for Determining the Phagocytic Activity Profile of CD206-Positive Macrophages Extracted from Bronchoalveolar Lavage by Specific Mannosylated Polymeric Ligands
Source: Polymers (Basel). 2024 Dec 30;17(1):65. doi: 10.3390/polym17010065 (PMC11723180; doi:10.3390/polym17010065)
Supplement: Supplementary file 1 [file polymers-17-00065-s001.zip]

Archive with 2 entries (1 files):
- polymers-3396966-supplementary/
- polymers-3396966-supplementary/polymers-3396966-supplementary.pdf
